# Supplementary material for: Analysis of tumor infiltrating CD4+ and CD8+ CDR3 sequences reveals shared features putatively associated to the anti-tumor immune response
Source: Front Immunol. 2023 Aug 4;14:1227766. doi: 10.3389/fimmu.2023.1227766 (PMC10436466; doi:10.3389/fimmu.2023.1227766)
Supplement: Supplementary file 1 [file DataSheet_1.xlsx]

## Sheet: SD1
Supplementary Data 1. Values obtained in the TCR repertoire analysis of the CDR3 sequences from initial TILs samples.
Biopsy and section	Number of CDR3nt sequences		CDR3nt length		N(D)Nnt length		Chargeb		Hydropathy indexa		Polaritya		Diversity (nS-W)b		CR level (by section)
	TRA	TRB	TRA	TRB	TRA	TRB	TRA	TRB	TRA	TRB	TRA	TRB	TRA	TRB	TRA	TRB
562.4	3204	1601	39.38	43.81	4.09	13.58	-0.037	0.005	-1625	-0.289	0.632	0.426	0.48	0.47	1.4	1.16
562.6	10046	4317	40.62	43.28	5.02	13	-0.002	0.009	-1167	-0.69	0.577	0.499	0.59	0.69	1.34	1.16
562.7	1079	1130	40.04	41.45	2.36	5.49	0.091	0.001	-1068	-1649	0.542	0.716	0.28	0.12	1.23	1.09
562.11	2085	896	46.03	45.16	6.41	14.41	-0.001	0.04	-0.823	0.08	0.416	0.153	0.28	0.18	1.26	1.05
Q1.1B	390	439	42.32	43.6	6.07	16.35	-0.01	-0.003	-0.842	0.182	0.599	0.348	0.11	0.19	1.03	1.03
Q1.3D	8	220	41.16	45.1	3.46	15.08	-0.104	-0.004	-1000	-1046	0.651	0.485	0.55	0.18	1	1.01
Q1.4B	589	1025	39.5	51.46	6.31	19.16	0.002	-0.011	-0.885	0.863	0.583	0.219	0.23	0.28	1.02	1.02
Q1.8D	86	167	43.26	42.96	1.3	14.11	-0.108	0	-2000	-2062	0.685	0.865	0.22	0.17	1.05	1.01
Q1.9D	287	314	42.08	44.19	5.23	11.15	0.042	0.003	-1000	-1408	0.527	0.747	0.34	0.3	1.05	1.02
Q2.2M	1931	2827	40.5	43.87	2.49	13.01	0.015	-0.029	0.11	-1245	0.304	0.461	0.29	0.27	1.03	1.03
Q2.8D	1336	1364	41.36	42.26	2.91	12.96	-0.027	-0.002	-1000	-0.526	0.536	0.353	0.34	0.35	1.07	1.04
Q7.5	2666	3119	41.22	44.11	4.87	14.33	-0.039	0.022	-1000	-0.922	0.596	0.486	0.69	0.63	1.1	1.03
Q7.6	3617	4083	39.46	45.39	4.37	15.31	-0.011	0.032	-1000	-0.712	0.589	0.501	0.7	0.7	1.09	1.04
Q7.8	2520	3255	42.86	44.87	4.66	14.69	-0.015	-0.024	-1000	-0.803	0.616	0.573	0.59	0.55	1.06	1.04
Q8.3	731	691	41.42	42.47	5.62	12.98	0.018	-0.127	-1000	-1423	0.598	0.629	0.62	0.61	1.05	1.04
Q8.4	1560	1795	40.16	43.44	3.66	13.53	0.005	0.021	-1000	-0.892	0.604	0.537	0.78	0.77	1.03	1.05
Q8.5	1028	1095	41.15	43.64	4.58	13.2	0.006	0.004	-1000	-0.745	0.553	0.512	0.72	0.74	1.04	1.04
Q10.1	745	965	45.05	45.54	5.31	15.03	-0.02	0.014	-0.503	-0.17	0.449	0.403	0.46	0.45	1.09	1.06
Q10.3	370	532	42.22	44.09	4.98	13.61	0.057	-0.002	-0.975	-0.658	0.551	0.535	0.62	0.64	1.09	1.06
Q10.5	1673	1703	41.8	43.67	4.49	13.1	0.065	-0.011	-0.969	-0.723	0.53	0.541	0.62	0.71	1.08	1.04
Q12.4	1737	1491	40.55	42.63	5.95	13.83	0.011	0.012	-1000	-1251	0.584	0.596	0.59	0.6	1.08	1.04
Q15.2.1	118	92	45.51	43.36	5.94	8.18	0.026	-0.12	-1000	-0.241	0.583	0.447	0.37	0.29	1.07	1.08
Q15.2.3	80	407	48.93	43.44	10.13	12.39	0.006	0.024	-0.197	0.277	0.35	0.453	0.46	0.32	1	1.1
Q16.2.1	1139	1125	41.4	42.07	3.92	16.36	0.161	-0.012	-2000	-0.257	0.763	0.435	0.21	0.26	1.05	1.05
Q17.3.2	568	539	41.53	45.56	3.47	12.36	0.043	-0.012	-1000	-0.794	0.566	0.639	0.5	0.43	1.02	1.01
Q17.3.5	219	165	42.41	42.84	4.94	12.32	0.001	0.071	-1000	-1571	0.611	0.659	0.46	0.54	1.01	1.02
aCharge, hidropathy index and polarity were calculated using the central 5-mer of the CDR3aa.
bDiversity calculated using the normalized Shannon-Wiener index.

## Sheet: SD2
Supplementary Data 2. Values obtained in the TCR repertoire analysis of the CDR3 sequences from expanded CD4+ and CD8+ TILs samples.
Biopsy and section	Number of CDR3nt sequences				CDR3nt length				N(D)Nnt length				Chargea				Hydropathy indexa				Polaritya				Diversidad (nS-W)b				CR level (by section)
	CD4+		CD8+		CD4+		CD8+		CD4+		CD8+		CD4+		CD8+		CD4+		CD8+		CD4+		CD8+		CD4+		CD8+		CD4+		CD8+
	TRA	TRB	TRA	TRB	TRA	TRB	TRA	TRB	TRA	TRB	TRA	TRB	TRA	TRB	TRA	TRB	TRA	TRB	TRA	TRB	TRA	TRB	TRA	TRB	TRA	TRB	TRA	TRB	TRA	TRB	TRA	TRB
Q1.3D	1625	1552	1296	1308	41.35	44.33	41.1	43.75	3.89	14	4.57	12.34	0.02	0.02	-0.01	-0.04	-0.88	-1.26	-1.13	-0.88	0.54	0.62	0.57	0.54	0.74	0.68	0.77	0.78	1.1	1.04	1.09	1.06
Q1.4B			145	205			39.81	44.58			5.17	12.67			0.11	-0.01			-1.21	-1.1			0.53	0.58			0.61	0.58			1.08	1.08
Q1.8D				153				44.5				11.22				0				-0.43				0.51				0.46				1.04
Q2.8D			105	149			39.58	40.91			3.92	12.13			-0.1	0.07			-1.55	-0.94			0.68	0.43			0.53	0.54			1.07	1.08
Q8.3	68	64	326	261	44.51	36.34	41.39	42.78	3.2	10.16	4.36	12.34	0	0.37	-0.01	-0.17	-0.27	-0.84	-1.35	-2.24	0.59	0.59	0.67	0.74	0.14	0.09	0.51	0.46	1.05	1.02	1.04	1.13
Q8.4	632	709	534	491	42.05	39.69	40.1	41.96	4.19	11.68	3.51	12.42	0	0.2	-0.01	0.01	-0.81	-0.95	-1.29	-1.03	0.59	0.58	0.62	0.56	0.61	0.53	0.66	0.68	1.03	1.05	1.05	1.04
Q8.5	256	297	263	378	39.6	43.95	40.68	42.95	4.67	12.3	4.26	13.71	0.02	0	0.02	0	-1.14	-0.32	-1.05	-0.92	0.55	0.48	0.55	0.54	0.7	0.68	0.73	0.71	1.02	1.05	1.03	1.02
Q12.3	332	299	220	220	46.26	47.47	38.97	43.88	8.33	13.18	6.27	11.81	0.04	0.14	0.03	0	-1.18	-1.36	-1.16	-1.33	0.58	0.67	0.53	0.63	0.28	0.33	0.42	0.51	1.06	1.14	1.03	1.11
Q12.5	473	428			41.94	43.04			4.05	14.95			0.01	-0.05			-1.74	-0.63			0.69	0.34			0.47	0.28			1.04	1.15
Q14.2.1	1289	1474	538	532	38.86	42.35	41.27	42.76	3.28	12.42	5.55	13.71	0.06	0.01	-0.08	-0.07	-1.43	-0.93	-1.2	-0.71	0.6	0.58	0.59	0.45	0.64	0.68	0.7	0.7	1.03	1.13	1.03	1.14
Q14.2.2	1202	1083			38.6	44.04			4.53	14.67			0.03	0			-1.06	-0.99			0.57	0.56			0.61	0.65			1.03	1.12
Q14.2.3	560	462			41.9	43.04			6.05	17.72			-0.12	0.18			-1.46	-0.08			0.55	0.36			0.21	0.22			1.05	1.11
Q14.2.4	778	828	280	331	40.32	45.12	39.4	42.68	5.94	11.36	5.68	10.27	0.06	-0.05	-0.04	-0.05	-1.27	-0.38	-1.46	-0.56	0.62	0.48	0.51	0.5	0.4	0.35	0.55	0.53	1.09	1.03	1.05	1.08
Q15.2.1	229	404			45.14	44.03			8.1	11.31			0.19	-0.04			-1.82	-2.22			0.59	0.61			0.06	0.12			1.05	1.1
Q15.2.2	566	508			39.27	43.34			3.51	13.11			-0.13	-0.01			-1.48	-0.86			0.65	0.58			0.51	0.59			1.03	1.14
Q15.2.3	80	198			39.04	44.89			5.07	13.31			-0.01	-0.07			-1.79	-0.68			0.63	0.53			0.62	0.54			1.01	1.11
Q16.1.1	348	543	1173	945	41.92	42.02	38.37	42.08	3.99	17.61	3.27	12.83	0.19	0	-0.01	-0.03	-1.54	-0.1	-1.59	-0.55	0.79	0.4	0.62	0.56	0.06	0.07	0.57	0.5	1.05	1.03	1.1	1.04
Q16.2.1	320	316	384	376	43.29	42.23	41.22	43.37	4.87	16.57	4.68	11.8	0.12	-0.02	-0.06	-0.14	-1.44	-0.27	-1.3	-1.25	0.74	0.42	0.66	0.63	0.17	0.22	0.64	0.6	1.03	1.08	1.05	1.1
Q17.3.2	16	23	23	53	39.62	41.26	36.18	45.06	9.42	20.89	4.95	9.25	-0.03	0.14	0.19	0	-0.44	-2.25	-0.51	-0.71	0.63	0.88	0.4	0.79	0.25	0.23	0.07	0.09	1	1	1	1.04
Q17.3.3	37	57	111	88	39.53	42.2	38.05	41.86	9.81	19.94	4.03	9.72	-0.03	0.12	0.13	0	-0.42	-2.04	-0.58	-0.7	0.63	0.84	0.46	0.58	0.17	0.21	0.18	0.21	1	1.12	1.05	1.08
Q17.3.5			62	79			42.6	35.02			4.12	5.04			-0.12	-0.12			-1.49	-1.12			0.6	0.79			0.34	0.24			1	1.03
aCharge, hidropathy index and polarity were calculated using the central 5-mer of the CDR3aa.
bDiversity calculated using the normalized Shannon-Wiener index.

## Sheet: SD3
Supplementary Data 3. Values obtained in the TCR repertoire analysis of the CDR3 sequences from bulk and sorted CD4+ and CD8+ T cells from healthy donors' peripheral cells, before and after in vitro expansions.
Sample	Condition	Number of CDR3nt sequences			CDR3nt length			N(D)Nnt length			Chargea			Hydropathy indexa			Polaritya			Diversidad (nS-W)b			CR level
		PBMCs	CD4+	CD8+	PBMCs	CD4+	CD8+	PBMCs	CD4+	CD8+	PBMCs	CD4+	CD8+	PBMCs	CD4+	CD8+	PBMCs	CD4+	CD8+	PBMCs	CD4+	CD8+	PBMCs	CD4+	CD8+
P22.01	Not expanded	19368	43168	27802	43.49	43.53	43.77	13.18	13.41	13.13	0	0.01	-0.03	-0.86	-0.86	-0.82	0.52	0.51	0.53	0.96	0.97	0.9	1.1	1.05	1.14
	Expanded	10850	50741	26659	43.52	43.31	43.5	13.2	13.19	13.01	-0.01	0	-0.03	-0.88	-0.87	-0.95	0.52	0.52	0.54	0.93	0.92	0.87	1.17	1.07	1.11
P22.02	Not expanded	22222	76592	12467	44.01	43.34	47.12	14.07	13.34	14.73	0	-0.01	0.02	-0.54	-0.9	-0.22	0.4	0.53	0.29	0.77	0.96	0.56	1.09	1.06	1.06
	Expanded	17393	49020	47908	43.75	43.41	44.32	13.41	13.19	13.73	-0.02	-0.01	-0.03	-0.88	-0.92	-0.79	0.52	0.53	0.5	0.92	0.88	0.88	1.07	1.07	1.06
P22.03	Not expanded	599	45368	67564	44.01	43.71	43.75	13.08	13.27	12.89	-0.03	0	-0.03	-0.98	-0.95	-0.82	0.55	0.53	0.52	0.92	0.97	0.93	1.11	1.08	1.05
	Expanded	26779	36830	25522	43.51	43.52	43.42	13.14	13.23	12.9	-0.02	0	-0.03	-0.88	-0.92	-0.85	0.52	0.53	0.52	0.93	0.94	0.93	1.14	1.07	1.07
P22.04	Not expanded	274	50328	16529	42.94	43.68	43.58	13.11	13.54	13.06	-0.02	0.01	-0.05	-0.82	-0.88	-0.86	0.52	0.52	0.53	0.9	0.98	0.91	1.07	1.06	1.13
	Expanded	32177	48615	32710	43.15	43.46	43.13	12.75	13.37	12.61	-0.03	0.01	-0.04	-0.91	-0.91	-0.91	0.54	0.52	0.55	0.89	0.94	0.85	1.1	1.08	1.12
P22.05	Not expanded	2588	73536	50577	43.17	43.21	43.52	12.92	12.99	12.93	0	-0.01	-0.01	-0.88	-0.95	-0.77	0.53	0.53	0.52	0.95	0.97	0.89	1.07	1.05	1.09
	Expanded	10204	11075	5736	43.26	43.28	42.96	12.64	13	12.37	-0.01	0	-0.02	-0.9	-1.01	-0.87	0.54	0.53	0.54	0.75	0.73	0.71	1.28	1.32	1.29
P22.06	Not expanded	4285	73532	45973	43.32	43.12	43.1	12.86	12.87	12.27	-0.01	0.01	-0.04	-0.99	-1	-1.04	0.53	0.54	0.54	0.96	0.98	0.88	1.09	1.05	1.05
	Expanded	45973	60400	40717	43.02	43.04	43.09	12.71	12.76	12.62	-0.02	0	-0.04	-0.96	-1	-0.91	0.53	0.54	0.52	0.97	0.96	0.96	1.06	1.08	1.07
aCharge, hidropathy index and polarity were calculated using the central 5-mer of the CDR3aa.
bDiversity calculated using the normalized Shannon-Wiener index.
